# Supplementary material for: Oxygen Distributions—Evaluation of Computational Methods, Using a Stochastic Model for Large Tumour Vasculature, to Elucidate the Importance of Considering a Complete Vascular Network
Source: PLoS One. 2016 Nov 18;11(11):e0166251. doi: 10.1371/journal.pone.0166251 (PMC5115717; doi:10.1371/journal.pone.0166251)
Supplement: S7 File — 300x300x300 matrix containing the oxygen levels for sub volume 3. Data is single precision, little endian. (ZIP) [file pone.0166251.s007.zip]

Archive with 1 entries (1 files):
- S7_File.bin
